# Supplementary material for: Fraser Syndrome: A Narrative Review Based on a Case from Vietnam and the Past 20 Years of Research
Source: Diagnostics (Basel). 2025 Jun 25;15(13):1606. doi: 10.3390/diagnostics15131606 (PMC12249031; doi:10.3390/diagnostics15131606)
Supplement: Supplementary file 1 [file diagnostics-15-01606-s001.zip]

Archive with 1 entries (1 files):
- diagnostics-3626771-supplementary.mp4
